# Supplementary material for: The Effects of Active Video Games on Health-Related Physical Fitness and Motor Competence in Children and Adolescents with Healthy Weight: A Systematic Review and Meta-Analysis
Source: Int J Environ Res Public Health. 2021 Jun 29;18(13):6965. doi: 10.3390/ijerph18136965 (PMC8296862; doi:10.3390/ijerph18136965)
Supplement: Supplementary file 1 [file ijerph-18-06965-s001.zip]

Archive with 1 entries (1 files):
- ijerph-1249600-supplementary.pdf
